# Supplementary material for: Differences in the Profile of Aromatic Metabolites in the Corresponding Blood Serum and Cerebrospinal Fluid Samples of Patients with Secondary Bacterial Meningitis
Source: Metabolites. 2025 Aug 3;15(8):527. doi: 10.3390/metabo15080527 (PMC12388189; doi:10.3390/metabo15080527)
Supplement: Supplementary file 1 [file metabolites-15-00527-s001.zip]

Archive with 2 entries (2 files):
- metabolites-3668743 Suppl S1.pdf
- metabolites-3668743 Suppl S2.pdf
